# Supplementary material for: Focal Neuropathy Mimicking Focal Dystonia in a Child: Diagnostic and Rehabilitative Tools
Source: J Funct Morphol Kinesiol. 2019 Aug 5;4(3):54. doi: 10.3390/jfmk4030054 (PMC7739221; doi:10.3390/jfmk4030054)
Supplement: Supplementary file 1 [file jfmk-04-00054-s001.zip]

Archive with 1 entries (1 files):
- normal thumb movements after treatment.mp4
